# Supplementary material for: Genome-wide characterization and expression analysis of geranylgeranyl diphosphate synthase genes in cotton (Gossypium spp.) in plant development and abiotic stresses
Source: BMC Genomics. 2020 Aug 15;21:561. doi: 10.1186/s12864-020-06970-8 (PMC7430837; doi:10.1186/s12864-020-06970-8)
Supplement: Supplementary file 1 — Additional file 1: Table S1. Renaming of GGPPS genes from 18 species. (ODS 14 kb) [file 12864_2020_6970_MOESM1_ESM.ods]

## Sheet: Sheet1
Gene				Orthologous/paralogous
Gene ID	Chr#	Start	End	Gene ID	Chr#	Start	End	Gene ID	Duplication types
Gh_A01G1865	A01	98533340	98534047	Gh_A07G0961	A07	18060273	18067022	Gh_A01G0629	WGD or Segmental
Gh_A01G0629	A01	11211126	11212013	Gh_A10G0844	A10	17930698	17931816	Gh_A01G1381	WGD or Segmental
Gh_A01G1426	A01	88818898	88820721	Gh_A11G1725	A11	27357844	27358959	Gh_A01G1426	WGD or Segmental
Gh_A01G0629	A01	11211126	11212013	Gh_D01G0642	D01	9005065	9005685	Gh_A01G1865	WGD or Segmental
Gh_A01G1865	A01	98533340	98534047	Gh_D01G2110	D01	60137884	60138789	Gh_A01G1866	Tandem
Gh_A01G1381	A01	86847747	86850368	Gh_D01G1623	D01	51257360	51259979	Gh_A07G0961	WGD or Segmental
Gh_A01G1426	A01	88818898	88820721	Gh_D01G1664	D01	52547688	52549525	Gh_A08G1415	WGD or Segmental
Gh_A01G0629	A01	11211126	11212013	Gh_D10G0907	D10	11882953	11884071	Gh_A10G0409	WGD or Segmental
Gh_A07G0961	A07	18060273	18067022	Gh_D01G2110	D01	60137884	60138789	Gh_A10G0844	WGD or Segmental
Gh_A07G0961	A07	18060273	18067022	Gh_D07G1040	D07	14591169	14597826	Gh_A11G1725	WGD or Segmental
Gh_A10G0844	A10	17930698	17931816	Gh_A11G1725	A11	27357844	27358959	Gh_A12G2555	Dispersed
Gh_A10G0409	A10	4054809	4059325	Gh_A13G1596	A13	74854437	74856483	Gh_A13G1301	WGD or Segmental
Gh_A10G0409	A10	4054809	4059325	Gh_D06G2105	D06	62937032	62937851	Gh_A13G1596	WGD or Segmental
Gh_A10G0844	A10	17930698	17931816	Gh_D09G0659	D09	30034349	30036602	Gh_D01G0642	WGD or Segmental
Gh_A10G0844	A10	17930698	17931816	Gh_D10G0907	D10	11882953	11884071	Gh_D01G1623	WGD or Segmental
Gh_A10G0409	A10	4054809	4059325	Gh_D11G0475	D11	4099070	4100188	Gh_D01G1664	WGD or Segmental
Gh_A10G0844	A10	17930698	17931816	Gh_D11G1883	D11	22159111	22160226	Gh_D01G2110	WGD or Segmental
Gh_A10G0844	A10	17930698	17931816	Gh_D11G0475	D11	4099070	4100188	Gh_D07G1040	WGD or Segmental
Gh_A11G1725	A11	27357844	27358959	Gh_D10G0907	D10	11882953	11884071	Gh_D09G0659	WGD or Segmental
Gh_A11G1725	A11	27357844	27358959	Gh_D11G1883	D11	22159111	22160226	Gh_D10G0423	WGD or Segmental
Gh_A11G1725	A11	27357844	27358959	Gh_D11G0475	D11	4099070	4100188	Gh_D10G0907	WGD or Segmental
Gh_A13G1596	A13	74854437	74856483	Gh_D10G0423	D10	3888549	3894579	Gh_D11G0475	WGD or Segmental
Gh_A13G1301	A13	67850893	67853852	Gh_D13G1603	D13	48819688	48822682	Gh_D11G1883	WGD or Segmental
Gh_D01G2110	D01	60137884	60138789	Gh_D09G0659	D09	30034349	30036602	Gh_D13G1603	WGD or Segmental
Gh_D01G2110	D01	60137884	60138789	Gh_D10G0423	D10	3888549	3894579	Gh_Sca055123G01	Dispersed
Gh_D10G0907	D10	11882953	11884071	Gh_D11G1883	D11	22159111	22160226
Gh_D10G0907	D10	11882953	11884071	Gh_D11G0475	D11	4099070	4100188
Gh_D10G0423	D10	3888549	3894579	Gh_D11G0475	D11	4099070	4100188
Gh_D11G0475	D11	4099070	4100188	Gh_D11G1883	D11	22159111	22160226
