# Supplementary material for: Genome-wide characterization and expression analysis of geranylgeranyl diphosphate synthase genes in cotton (Gossypium spp.) in plant development and abiotic stresses
Source: BMC Genomics. 2020 Aug 15;21:561. doi: 10.1186/s12864-020-06970-8 (PMC7430837; doi:10.1186/s12864-020-06970-8)
Supplement: Supplementary file 2 — Additional file 2: Table S2. Prediction of biophysical properties of 25 GhGGPPS genes. (ODS 19 kb) [file 12864_2020_6970_MOESM2_ESM.ods]

## Sheet: Sheet1
Locus ID	Gene Name	Chromosome	start	End	Strand	Gene length (bp)	CDs (bp)	Protein length (aa)	MW (Da)	pl	Gravy	Localization
Gh_A01G0629	GhGGPPS1	A01	11,211,126	11,212,013	-	887	888	295	32817.51	6.6	-0.287	Mitochondrial
Gh_A01G1381	GhGGPPS2	A01	86,847,747	86,850,368	+	2,621	1680	559	62269.59	6.01	0.616	PlasmaMembrane
Gh_A01G1426	GhGGPPS3	A01	88,818,898	88,820,721	-	1,823	1020	339	37365.84	5.47	-0.124	Cytoplasmic
Gh_A01G1865	GhGGPPS4	A01	98,533,340	98,534,047	-	707	1413	470	50718.82	5.88	0.159	Cytoplasmic
Gh_A01G1866	GhGGPPS5	A01	98,541,830	98,542,735	-	905	906	301	32819.16	6.15	0.112	Cytoplasmic
Gh_A07G0961	GhGGPPS6	A07	18,060,273	18,067,022	+	6,749	1263	420	45524.36	6.21	0.064	Chloroplast
Gh_A08G1415	GhGGPPS7	A08	89,538,235	89,540,746	-	2,511	693	230	24830.9	8.5	-0.089	Nuclear
Gh_A10G0409	GhGGPPS8	A10	4,054,809	4,059,325	+	4,516	1254	417	45696.69	6.04	0.099	Chloroplast
Gh_A10G0844	GhGGPPS9	A10	17,930,698	17,931,816	-	1,118	1119	372	40241.19	5.77	-0.055	Chloroplast
Gh_A11G1725	GhGGPPS10	A11	27,357,844	27,358,959	+	1,115	1116	371	39987.27	5.95	0.099	Chloroplast
Gh_A12G2555	GhGGPPS11	scaffold3185_A12	1,180,857	1,186,323	-	5,466	954	317	34073.49	9.68	-0.171	Nuclear
Gh_A13G1301	GhGGPPS12	A13	67,850,893	67,853,852	+	2,959	1257	418	45990.75	5.66	-0.08	Chloroplast
Gh_A13G1596	GhGGPPS13	A13	74,854,437	74,856,483	-	2,046	717	238	25994.98	4.67	-0.509	Nuclear
Gh_D01G0642	GhGGPPS14	D01	9,005,065	9,005,685	-	620	621	206	22741.02	6.54	-0.31	Mitochondrial
Gh_D01G1623	GhGGPPS15	D01	51,257,360	51,259,979	+	2,619	1680	559	62305.68	6.19	0.6	PlasmaMembrane
Gh_D01G1664	GhGGPPS16	D01	52,547,688	52,549,525	-	1,837	1020	339	37420.98	5.74	-0.133	Cytoplasmic
Gh_D01G2110	GhGGPPS17	D01	60,137,884	60,138,789	-	905	906	301	32937.21	6.15	0.078	Cytoplasmic
Gh_D07G1040	GhGGPPS18	D07	14,591,169	14,597,826	+	6,657	1260	419	45313.19	6.21	0.073	Chloroplast
Gh_D09G0659	GhGGPPS19	D09	30,034,349	30,036,602	-	2,253	756	251	28189.19	4.81	-0.405	Cytoplasmic
Gh_D10G0423	GhGGPPS20	D10	3,888,549	3,894,579	+	6,030	1932	643	71107.97	6.37	-0.03	Chloroplast
Gh_D10G0907	GhGGPPS21	D10	11,882,953	11,884,071	+	1,118	1119	372	40225.19	6.08	-0.072	Chloroplast
Gh_D11G0475	GhGGPPS22	D11	4,099,070	4,100,188	+	1,118	1119	372	40298.42	5.7	0.035	Chloroplast
Gh_D11G1883	GhGGPPS23	D11	22,159,111	22,160,226	+	1,115	1116	371	40035.32	6.1	0.084	Chloroplast
Gh_D13G1603	GhGGPPS24	D13	48,819,688	48,822,682	+	2,994	1257	418	46093.85	5.39	-0.068	Chloroplast
Gh_Sca055123G01	GhGGPPS25	scaffold55123	20	658	+	638	642	213	23209.76	6.51	-0.018	Chloroplast
