# Supplementary material for: Genome-wide characterization and expression analysis of geranylgeranyl diphosphate synthase genes in cotton (Gossypium spp.) in plant development and abiotic stresses
Source: BMC Genomics. 2020 Aug 15;21:561. doi: 10.1186/s12864-020-06970-8 (PMC7430837; doi:10.1186/s12864-020-06970-8)
Supplement: Supplementary file 4 — Additional file 4: Table S4. Transcriptomic data of tissue specific expression and abiotic stress responses of GhGGPPS gene family. (ODS 26 kb) [file 12864_2020_6970_MOESM4_ESM.ods]

## Sheet: Sheet1
Transcriptomic data of tissue specific expression
Genes	root	stem	leaf	torus	petal	stamen	pistil	calycle	-3dpa ovule	-1dpa ovule	0dpa ovule	1dpa ovule	3dpa ovule	5dpa ovule	10dpa ovule	20dpa ovule	25dpa ovule	35dpa ovule	5dpa fiber	10dpa fiber	20dpa fiber	25dpa fiber
GhGGPPS1	6.49182	1.90466	3.52833	0.382655	18.2954	35.3786	12.1852	8.32146	0.735884	21.2072	0.796562	8.68865	6.20753	6.48092	3.3778	5.52494	3.06676	0.644472	0.605398	0.749838	0.993925	2.26258
GhGGPPS2	16.0119	33.9761	18.8864	19.4979	33.2791	19.9272	16.3455	9.0437	8.69018	7.53781	9.27255	13.4089	16.4827	10.8703	24.5318	14.8668	11.8192	8.58007	29.4827	23.3498	14.9151	16.1596
GhGGPPS3	21.0362	15.8643	47.652	67.8321	9.56592	9.80369	20.0622	41.7423	10.6427	20.69	13.8165	19.2678	15.7984	20.5063	13.7971	13.8225	7.85288	5.86786	12.0774	11.0728	6.42472	6.58418
GhGGPPS4	0	0.084231	0	0	0	0	0	0	0	0	0.0219969	0	0	0	0	0	0	0	0	0	0	0.0326128
GhGGPPS5	0	0.0619628	0	0	0.118956	0.148798	0.35839	0	0	0	0.307748	0.0448642	0	0	0	0	0	0	0.042198	0	0	0.0240031
GhGGPPS6	5.38815	8.47618	5.4993	9.94893	3.43281	3.51714	5.02446	6.74699	2.75201	1.45251	4.34744	2.32241	3.47255	2.51791	2.45254	2.73865	0.946471	1.56691	2.1111	2.028	2.41727	2.34177
GhGGPPS7	0.583681	0.404079	0.507777	0.582435	0.672435	0.93888	0.336507	4.11192	1.0604	1.53334	0.949629	1.73098	0.953964	0.336701	0.77201	0.814912	0.247691	0.155715	0.531823	0.0850257	0.300088	0.424634
GhGGPPS8	15.2218	9.22261	8.27399	16.4224	33.0454	24.4686	12.4427	18.7982	13.8436	16.8857	15.3241	15.5182	12.7209	14.9398	8.9583	10.8631	9.63315	14.9352	12.5264	4.92366	5.38032	8.26336
GhGGPPS9	17.1151	58.9043	26.8615	115.824	66.2252	2.94862	21.902	9.71705	2.43748	9.66937	3.46374	3.71806	3.5073	4.7949	2.34433	8.40852	8.13377	6.67546	3.29803	2.40145	0.7211	4.24354
GhGGPPS10	3.80361	6.72671	0.794003	11.2457	0.230844	0.115996	10.498	5.92932	2.1477	4.51976	2.50623	1.05062	2.28748	2.6847	2.88623	4.08798	3.53391	0.754963	0.822984	0.0954031	0.0723338	1.5752
GhGGPPS11	0.436091	0.69877	2.09486	0.233742	0.446409	8.5955	0.448542	0.317282	1.58887	2.29297	2.0096	1.77055	1.33045	1.34923	1.67603	1.6485	0.87522	1.6564	0.753235	0.516076	0.955853	1.30844
GhGGPPS12	5.80966	2.60173	4.0896	17.4606	15.8546	7.1234	7.76023	52.9197	3.80458	2.67013	2.35113	10.9912	3.59987	3.52178	3.16399	1.12097	1.70689	0.219602	2.15134	0.707414	0.967939	1.17181
GhGGPPS13	8.16984	2.87308	4.45591	5.15294	8.67402	5.25601	9.81194	3.95502	11.1682	9.96582	11.7314	8.61307	7.57552	6.82591	4.06048	4.35766	5.03838	2.60967	3.18514	2.10313	3.05878	3.63682
GhGGPPS14	0.672621	0	0.207699	1.41656	0.390802	3.86346	2.24482	1.41171	0.203906	4.73929	0.313245	0.145063	0.230439	0	0	0.585399	0.107257	0.0673185	0	0	0.0741199	0.154858
GhGGPPS15	8.86882	17.3994	11.9168	13.7185	15.1688	10.3825	11.1685	5.47061	7.023	5.94082	7.90859	16.9126	17.1724	11.5716	17.0918	10.0363	6.1879	3.89626	36.3748	32.2715	16.1485	12.226
GhGGPPS16	21.0746	15.6492	29.9827	35.8572	6.37728	10.4487	22.4407	25.0532	15.3401	24.9804	17.4446	27.481	24.0291	26.2318	19.7441	15.8916	10.6245	9.29381	21.5563	18.9137	6.2641	6.33415
GhGGPPS17	0	0	0.127492	0	0	0	0	0	0	0	0.0404932	0	0	0	0	0	0	0	0	0	0	0
GhGGPPS18	7.329	7.99433	4.56662	11.7441	3.60244	4.23212	8.18222	8.51016	5.51894	3.13362	7.01772	4.6727	6.50977	4.85545	4.77935	3.73646	1.49135	1.62828	3.94765	4.19149	3.24223	3.35913
GhGGPPS19	0.596578	0.0516538	0.320029	1.69086	0.149801	0.248614	1.20096	0.103018	1.74104	6.544	1.86208	1.88984	2.05925	0.601231	0.172329	0.275405	3.54714	1.70921	1.17999	0.368065	0.268927	1.06013
GhGGPPS20	7.87832	4.02642	7.65415	16.6378	14.1508	8.34089	7.17736	15.4684	6.20721	6.21924	6.22231	5.85086	4.72232	5.59037	2.26937	4.7067	4.57955	7.75822	3.49714	1.58849	1.98083	3.16258
GhGGPPS21	5.73949	12.2054	11.9219	33.3894	15.6934	0.404713	9.21457	1.7189	0.658778	1.31625	0.473188	0.610949	0.681631	0.334528	0.213121	4.90067	7.82293	14.2017	0.607101	0.499312	0.07211	4.46787
GhGGPPS22	11.9903	10.2435	22.7556	43.9715	8.03078	5.12637	16.5924	19.2704	17.3588	14.774	16.2714	14.8373	14.591	11.8572	22.5908	11.624	11.3631	3.04322	9.03541	6.22158	13.5327	12.2196
GhGGPPS23	1.38313	9.92069	1.29026	15.3174	0.507857	0.115996	5.01676	14.2691	2.80853	3.1486	2.08853	1.78606	2.46152	2.12538	2.03105	3.881	3.42998	1.28015	0.822984	0.286209	0.144668	1.76273
GhGGPPS24	3.84795	1.25164	3.9168	17.4606	12.7238	3.48592	3.71844	47.2257	2.16169	2.89141	2.08621	5.58847	2.49388	1.18475	2.14035	0.895274	0.981838	0.620614	0.917903	0.499351	1.69389	0.812094
GhGGPPS25	6.27477	4.62193	11.0868	25.015	4.41282	2.09095	7.78899	8.95837	9.55612	6.28429	6.2581	6.80672	6.95255	3.82824	12.1545	7.94352	8.15775	0.842929	5.49149	3.58952	8.56746	6.37346
Transcriptomic data of expression under abiotic stresses
	CK	1 h cold	3 h cold	6 h cold	12 h cold	1 h hot	3 h hot	6 h hot	12 hhot	1 h salt	3 h salt	6 h salt	12 h salt	1 h PEG	3 h PEG	6 h PEG	12 h PEG
GhGGPPS1	2.02374	0.579641	0.868186	2.10562	2.93669	0.440459	2.32359	3.31801	3.77432	2.57857	5.64798	4.79489	0.999961	3.44657	6.83519	4.70173	3.98009
GhGGPPS2	7.60612	20.1642	13.0518	10.2019	10.1639	8.45451	19.2311	19.3134	31.1581	12.0267	13.2521	13.8576	36.6395	10.3884	11.0687	10.4907	30.2935
GhGGPPS3	53.9995	32.8884	25.0959	21.5282	14.9848	16.4864	47.5606	49.1589	62.5091	34.8847	41.0116	38.8961	73.9876	45.3338	50.4883	43.3131	94.9922
GhGGPPS4	0	0.0571691	0	0	0	0	0	0	0	0	0.214531	0	0	0	0	0	0
GhGGPPS5	0	0.0402917	0	0	0	0	0	0	0	0	0	0	0.108008	0	0	0	0
GhGGPPS6	4.13894	3.68132	3.66773	3.43306	1.28397	1.34127	4.10872	3.48184	4.15421	3.80525	2.88429	3.94354	6.18948	3.68378	2.30165	3.81926	5.56265
GhGGPPS7	22.9464	0.472342	0.91438	0.567395	0.220209	0.0704524	0.0589128	0.0801452	0.13701	0.24844	0.259037	0.056721	0.161201	0.32309	0.100044	0.181864	0.113479
GhGGPPS8	10.0333	5.86256	3.5495	3.31687	4.03755	1.81994	5.42432	3.93284	5.28434	3.75784	4.23347	3.57409	6.03503	5.44772	4.57375	4.40765	3.44358
GhGGPPS9	16.7664	13.8527	14.3754	12.547	10.197	7.87079	40.5431	74.138	98.1795	21.6306	19.719	67.2864	140.615	16.5953	38.571	27.268	520.398
GhGGPPS10	56.8308	46.8547	44.4778	21.4993	14.6657	9.35863	24.2982	10.4108	11.0383	40.2367	20.3288	12.2459	4.93044	35.6841	30.5119	19.7365	9.29337
GhGGPPS11	0.205069	0	0.348763	0	0	0.133067	0.221495	0.150146	0.378398	0	0.207071	0.105755	0.40213	0	0.194609	0.261606	0.289187
GhGGPPS12	121.169	64.1137	78.2758	43.7483	41.2344	16.7339	22.2761	9.49757	17.6475	78.5426	39.3931	16.3716	14.4475	56.3635	33.6634	25.0676	14.1408
GhGGPPS13	8.60513	1.57083	1.19847	1.6119	0.943784	1.00255	0.837788	1.1392	3.30282	1.23656	1.57702	1.28912	1.52727	1.15391	1.14351	2.07474	1.29398
GhGGPPS14	4.79538	1.40127	3.72476	7.77439	16.9016	1.51374	3.59542	1.44105	0.497094	2.67563	3.73525	2.45404	0	4.13344	4.05856	1.45383	3.63505
GhGGPPS15	4.7929	16.6102	9.83121	10.2019	8.16353	5.76741	11.8972	14.0261	27.3279	11.5113	10.4604	11.8485	26.1781	8.16798	6.73959	7.13889	23.9074
GhGGPPS16	32.7013	17.5979	14.119	9.94353	8.99088	7.84775	20.5421	24.7509	37.5744	20.4828	21.8918	18.3381	34.1481	24.6489	25.6463	23.8142	39.9967
GhGGPPS17	0	0.0805835	0	0	0.228835	0	0	0	0	0	0	0	0	0	0	0	0
GhGGPPS18	3.85942	5.0107	4.76437	2.41771	0.984669	1.25248	2.81151	2.13706	1.82302	4.22263	3.61025	4.8344	4.46422	3.74989	2.23934	4.71904	4.89424
GhGGPPS19	8.85617	0.103798	0.122532	0.593593	0.146006	0.185075	0	0.209962	0.535281	0	0.0968008	0.445064	0.140707	0	0.132698	0.600251	0.199525
GhGGPPS20	10.4572	17.7427	11.3275	7.7416	9.87377	5.65591	15.9489	13.6598	13.5526	23.9427	20.387	16.2895	11.2825	13.1631	14.8218	19.784	9.84946
GhGGPPS21	6.30316	3.70018	4.46374	3.3288	1.79432	2.47984	8.8254	19.1715	22.2006	5.4785	5.06902	16.0003	28.5047	3.62721	6.32899	7.38509	85.1795
GhGGPPS22	60.6084	58.6015	59.5283	38.9782	32.3706	24.1335	42.4993	39.1924	71.5016	75.8174	44.1172	35.6415	52.6512	72.6391	47.7129	37.9433	74.4769
GhGGPPS23	67.2863	62.7798	60.7734	34.1762	20.1104	14.3355	32.3901	11.6284	14.3956	56.8243	33.0646	17.2127	8.84219	49.9835	44.8892	24.0116	13.7188
GhGGPPS24	95.5361	48.1117	67.7503	35.9589	37.7022	11.0577	19.0313	9.75897	17.038	53.9455	33.158	13.7634	10.9493	37.1145	25.095	22.0558	9.9698
GhGGPPS25	23.7801	27.5793	26.5835	14.4122	15.2579	12.9947	20.965	17.9848	30.4697	34.9602	22.7966	19.8578	23.4835	29.6914	22.3961	24.5531	31.259
