# Supplementary material for: Genome-wide characterization and expression analysis of geranylgeranyl diphosphate synthase genes in cotton (Gossypium spp.) in plant development and abiotic stresses
Source: BMC Genomics. 2020 Aug 15;21:561. doi: 10.1186/s12864-020-06970-8 (PMC7430837; doi:10.1186/s12864-020-06970-8)
Supplement: Supplementary file 5 — Additional file 5: Table S5. List of primers for qRT-PCR. (ODS 13 kb) [file 12864_2020_6970_MOESM5_ESM.ods]

## Sheet: Sheet1
		Oligonucleotide primers 5' to 3' end
	Gene	Forward	Reverse
	GhGGPPS1	AGACAAAACGAACGTGTTAGCGA	TCCACTTCACTTCCGCCTGCTA
	GhGGPPS2	GTGGTCCTTGACCGGTATGGTG	CACGCACCACTCGAACAACAAA
	GhGGPPS3	TGGATGATGCTCCAGAACGCAG	CAGCAATCACATGCAAGAGCCG
	GhGGPPS4	GAATCAACCGCTGTTCTTGCCG	CGGCAAAAACTCGAACCAGACG
	GhGGPPS6	TTAAGATACCGCACGGCTTCCG	GCCACGCTGGAATCCGTATCAT
	GhGGPPS8	TGCTTGGTCTTGGACGGCAAAT	CGCAACCTGTTAGCGACAAGTG
	GhGGPPS9	CGCGGTCATGGAAGAAGACCAA	CCAACAAGGTCACAGGAAGCCA
	GhGGPPS12	TTCACCAACTGTACGGCACGAG	AAATGGCGGCTCCCTTGGTACT
	GhGGPPS15	CGTTTCGGCCTTCACCTACGAT	CCAAAGACTGGAACTTGACAACGC
	GhHis3	GACACCAACCTTTGCGCGAT	AGCGACTGATCCACACTTCTG
